# Supplementary material for: Interaction between a Sulfated Polysaccharide from Sea Cucumber and Gut Microbiota Influences the Fat Metabolism in Rats
Source: Foods. 2023 Dec 14;12(24):4476. doi: 10.3390/foods12244476 (PMC10743057; doi:10.3390/foods12244476)
Supplement: Supplementary file 1 [file foods-12-04476-s001.zip]

Archive with 1 entries (1 files):
- foods-2747859-supplementary.pdf
